# Supplementary material for: Scholars180: An effective oral presentation assessment for optometry students
Source: PLoS One. 2023 Jul 24;18(7):e0289081. doi: 10.1371/journal.pone.0289081 (PMC10365299; doi:10.1371/journal.pone.0289081)
Supplement: S1 File — (XLSX) [file pone.0289081.s005.xlsx]

## Sheet: Sheet 1 - Scholars180_PreSurvey
Scholars180_PreSurvey_Cleaned_KA[10]
Duration (in seconds)	Q5	QID1	Q2	Q3	Q4	Q6#1_1	Q6#1_2	Q6#1_3	Q9#1_1	Q9#1_2	Q9#1_3	Q9#1_4	Q9#1_5	Q8#1_1	Q8#1_2	Q8#1_3	Q8#1_4
Duration (in seconds)	What is your unique ID number?	What gender do you identify as? - Selected Choice	How old are you?	What is your previous qualification?	What best describes your primary status as a student?	Knowledge about eye diseases - Please rate your level of agreement with each of the statements below - Rate your overall knowledge of most prevalent ocular diseases	Knowledge about eye diseases - Please rate your level of agreement with each of the statements below - Rate your knowledge of common treatment methods for various most prevalent eye conditions	Knowledge about eye diseases - Please rate your level of agreement with each of the statements below - Rate your diagnostic knowledge of eye conditions	Attitude and intention - Please rate your level of agreement with each of the statements below - The current assessment methods in general need improvement to better align with the unit outcomes	Attitude and intention - Please rate your level of agreement with each of the statements below - I am confident about the signs of common eye conditions	Attitude and intention - Please rate your level of agreement with each of the statements below - I am confident about the symptoms of common eye conditions	Attitude and intention - Please rate your level of agreement with each of the statements below - I am confident about the treatment options of common eye conditions	Attitude and intention - Please rate your level of agreement with each of the statements below - I am confident about when to manage or refer a patient with eye condition	Practice - Please rate your level of agreement with each of the statements below - Imagine you are on placement. As a student Optometrist, a patient with a chronic eye condition attends your clinic, how likely are you to appropriately manage the eye disease?	Practice - Please rate your level of agreement with each of the statements below - Imagine you are on placement. As a student Optometrist, a patient with an acute eye condition attends your clinic, how likely are you to appropriately manage the eye disease?	Practice - Please rate your level of agreement with each of the statements below - Imagine you are on placement. As a student Optometrist, a patient with severe eye condition attends your clinic, how likely are you to appropriately manage the eye disease?	Practice - Please rate your level of agreement with each of the statements below - Imagine you are on placement. As a student Optometrist, a patient with a minor eye condition attends your clinic, how likely are you to appropriately manage the eye disease?
605	82284	Males	Over 45	PhD or higher	On-campus	2 (low)	2 (low)	2 (low)	2 (disagree)	2 (disagree)	2 (disagree)	2 (disagree)	2 (disagree)
123	S180014	Female	18-24	Bachelor's	On-campus	2 (low)	2 (low)	1 (very low)	3 (neutral)	2 (disagree)	2 (disagree)	2 (disagree)	2 (disagree)	1 (very low)	1 (very low)	1 (very low)	2 (low)
150	S180008	Female	18-24	Bachelor's	On-campus	2 (low)	2 (low)	1 (very low)	2 (disagree)	2 (disagree)	2 (disagree)	2 (disagree)	3 (neutral)	1 (very low)	1 (very low)	1 (very low)	2 (low)
146	S180020	Female	18-24	Bachelor's	On-campus	1 (very low)	1 (very low)	1 (very low)	2 (disagree)	1 (strongly disagree)	1 (strongly disagree)	1 (strongly disagree)	1 (strongly disagree)	1 (very low)	1 (very low)	1 (very low)	2 (low)
146	S180027	Males	18-24	Bachelor's	On-campus	2 (low)	2 (low)	2 (low)	4 (agree)	2 (disagree)	2 (disagree)	2 (disagree)	2 (disagree)	2 (low)	2 (low)	2 (low)	2 (low)
166	S180036	Female	18-24	Bachelor's	On-campus	2 (low)	1 (very low)	1 (very low)	2 (disagree)	2 (disagree)	2 (disagree)	1 (strongly disagree)	1 (strongly disagree)	2 (low)	1 (very low)	1 (very low)	1 (very low)
155	S180024	Female	18-24	Bachelor's	On-campus	1 (very low)	1 (very low)	1 (very low)	3 (neutral)	1 (strongly disagree)	1 (strongly disagree)	1 (strongly disagree)	1 (strongly disagree)	1 (very low)	1 (very low)	1 (very low)	1 (very low)
193	S180012	Female	18-24	Bachelor's	On-campus	2 (low)	2 (low)	1 (very low)	2 (disagree)	2 (disagree)	2 (disagree)	2 (disagree)	1 (strongly disagree)	1 (very low)	1 (very low)	1 (very low)	1 (very low)
193	S180009	Female	18-24	Bachelor's	On-campus	2 (low)	2 (low)	2 (low)	3 (neutral)	2 (disagree)	2 (disagree)	2 (disagree)	2 (disagree)	2 (low)	2 (low)	1 (very low)	2 (low)
202	S180025	Female	18-24	Bachelor's	On-campus	2 (low)	1 (very low)	1 (very low)	2 (disagree)	2 (disagree)	1 (strongly disagree)	1 (strongly disagree)	1 (strongly disagree)	1 (very low)	1 (very low)	1 (very low)	1 (very low)
198	22502098	Female	18-24	Bachelor's	On-campus	1 (very low)	1 (very low)	1 (very low)	5 (strongly agree)	2 (disagree)	1 (strongly disagree)	1 (strongly disagree)	1 (strongly disagree)	2 (low)	1 (very low)	1 (very low)	1 (very low)
256	S180021	Males	25-34	Bachelor's (Honours)	On-campus	2 (low)	2 (low)	2 (low)	3 (neutral)	1 (strongly disagree)	1 (strongly disagree)	1 (strongly disagree)	1 (strongly disagree)	1 (very low)	1 (very low)	1 (very low)	1 (very low)
321	S180038	Female	18-24	Bachelor's	On-campus	2 (low)	1 (very low)	1 (very low)	4 (agree)	2 (disagree)	2 (disagree)	2 (disagree)	2 (disagree)	1 (very low)	1 (very low)	1 (very low)	1 (very low)
346	S180003	Female	25-34	Bachelor's	Hybrid (combination of traditional classroom experiences and digital course delivery)	2 (low)	2 (low)	1 (very low)	3 (neutral)	1 (strongly disagree)	1 (strongly disagree)	1 (strongly disagree)	1 (strongly disagree)	1 (very low)	1 (very low)	1 (very low)	1 (very low)
250	S180006	Female	25-34	Bachelor's	Hybrid (combination of traditional classroom experiences and digital course delivery)	3 (medium)	3 (medium)	3 (medium)	3 (neutral)	4 (agree)	4 (agree)	4 (agree)	3 (neutral)	3 (medium)	3 (medium)	3 (medium)	3 (medium)
361	S180019	Female	18-24	Bachelor's	On-campus	2 (low)	1 (very low)	2 (low)	3 (neutral)	2 (disagree)	2 (disagree)	2 (disagree)	2 (disagree)	1 (very low)	1 (very low)	1 (very low)	2 (low)
107	S180029	Female	18-24	Bachelor's	Hybrid (combination of traditional classroom experiences and digital course delivery)	1 (very low)	1 (very low)	1 (very low)	3 (neutral)	2 (disagree)	2 (disagree)	2 (disagree)	2 (disagree)	1 (very low)	1 (very low)	1 (very low)	1 (very low)
328	S180016	Female	18-24	Bachelor's	Hybrid (combination of traditional classroom experiences and digital course delivery)	3 (medium)	3 (medium)	3 (medium)	3 (neutral)	3 (neutral)	3 (neutral)	2 (disagree)	1 (strongly disagree)	1 (very low)	1 (very low)	1 (very low)	2 (low)
393	S180010	Female	18-24	Bachelor's	On-campus	1 (very low)	1 (very low)	1 (very low)	3 (neutral)	1 (strongly disagree)	1 (strongly disagree)	1 (strongly disagree)	1 (strongly disagree)	1 (very low)	1 (very low)	1 (very low)	1 (very low)
461	S180033	Female	18-24	Bachelor's	On-campus	3 (medium)	3 (medium)	2 (low)	2 (disagree)	2 (disagree)	2 (disagree)	2 (disagree)	2 (disagree)	1 (very low)	2 (low)	2 (low)	2 (low)
458	S180023	Female	18-24	Bachelor's	On-campus	3 (medium)	2 (low)	2 (low)	2 (disagree)	3 (neutral)	3 (neutral)	2 (disagree)	2 (disagree)	1 (very low)	1 (very low)	1 (very low)	1 (very low)
469	22501799	Female	18-24	Bachelor's	On-campus	3 (medium)	2 (low)	2 (low)	3 (neutral)	3 (neutral)	3 (neutral)	3 (neutral)	2 (disagree)	1 (very low)	1 (very low)	1 (very low)	2 (low)
343	S180028	Female	18-24	Bachelor's	Hybrid (combination of traditional classroom experiences and digital course delivery)	3 (medium)	2 (low)	2 (low)	4 (agree)	3 (neutral)	2 (disagree)	2 (disagree)	2 (disagree)	2 (low)	2 (low)	2 (low)	2 (low)
472	S180004	Female	25-34	Bachelor's	On-campus	2 (low)	1 (very low)	1 (very low)	3 (neutral)	1 (strongly disagree)	1 (strongly disagree)	1 (strongly disagree)	1 (strongly disagree)	1 (very low)	1 (very low)	1 (very low)	1 (very low)
472	S180040	Female	18-24	Bachelor's	On-campus	3 (medium)	2 (low)	3 (medium)	3 (neutral)	3 (neutral)	3 (neutral)	2 (disagree)		1 (very low)	1 (very low)	1 (very low)	2 (low)
412	S180037	Female	18-24	Bachelor's	On-campus	2 (low)	1 (very low)	1 (very low)	1 (strongly disagree)	1 (strongly disagree)	1 (strongly disagree)	1 (strongly disagree)	1 (strongly disagree)	1 (very low)	1 (very low)	1 (very low)	1 (very low)
523	S180032	Males	18-24	Bachelor's	On-campus	3 (medium)	3 (medium)	2 (low)	2 (disagree)	3 (neutral)	3 (neutral)	3 (neutral)	3 (neutral)	2 (low)	2 (low)	2 (low)	2 (low)
514	S180043	Female	18-24	Bachelor's	On-campus	2 (low)	1 (very low)	1 (very low)	3 (neutral)	2 (disagree)	2 (disagree)	2 (disagree)	2 (disagree)	1 (very low)	1 (very low)	1 (very low)	1 (very low)
532	S180017	Female	18-24	Bachelor's	On-campus	3 (medium)	2 (low)	2 (low)	3 (neutral)	2 (disagree)	2 (disagree)	1 (strongly disagree)	2 (disagree)	2 (low)	2 (low)	2 (low)	2 (low)
589	S180002	Female	25-34	Bachelor's (Honours)	On-campus	3 (medium)	3 (medium)	2 (low)	3 (neutral)	1 (strongly disagree)	1 (strongly disagree)	1 (strongly disagree)	1 (strongly disagree)	1 (very low)	1 (very low)	1 (very low)	1 (very low)
587	S180011	Female	18-24	Bachelor's	Hybrid (combination of traditional classroom experiences and digital course delivery)	2 (low)	2 (low)	2 (low)	3 (neutral)	3 (neutral)	3 (neutral)	3 (neutral)	4 (agree)	2 (low)	2 (low)	2 (low)	3 (medium)
615	S180035	Female	18-24	Bachelor's	On-campus	2 (low)	2 (low)	2 (low)	3 (neutral)	2 (disagree)	2 (disagree)	2 (disagree)	2 (disagree)	1 (very low)	1 (very low)	1 (very low)	2 (low)
586	S180015	Female	18-24	Bachelor's	Hybrid (combination of traditional classroom experiences and digital course delivery)	2 (low)	2 (low)	1 (very low)	4 (agree)	2 (disagree)	2 (disagree)	2 (disagree)	2 (disagree)	2 (low)	1 (very low)	1 (very low)	3 (medium)
264	S180041	Female	25-34	Bachelor's	On-campus	4 (high)	3 (medium)	3 (medium)	4 (agree)	3 (neutral)	3 (neutral)	3 (neutral)	3 (neutral)	3 (medium)	3 (medium)	2 (low)	4 (high)
634	S180018	Female	18-24	Bachelor's	Hybrid (combination of traditional classroom experiences and digital course delivery)	2 (low)	1 (very low)	1 (very low)	4 (agree)	3 (neutral)	2 (disagree)	1 (strongly disagree)	1 (strongly disagree)	1 (very low)	1 (very low)	1 (very low)	1 (very low)
679	S180013	Males	18-24	Bachelor's	On-campus	2 (low)	2 (low)	2 (low)	1 (strongly disagree)	2 (disagree)	2 (disagree)	2 (disagree)	2 (disagree)	2 (low)	2 (low)	2 (low)	2 (low)
689	S180043	Males	18-24	Bachelor's (Honours)	On-campus	3 (medium)	3 (medium)	2 (low)	2 (disagree)	4 (agree)	4 (agree)	4 (agree)	2 (disagree)	1 (very low)	1 (very low)	1 (very low)	2 (low)
135	S180039	Males	18-24	Bachelor's	On-campus	3 (medium)	2 (low)	1 (very low)	2 (disagree)	2 (disagree)	2 (disagree)	2 (disagree)	2 (disagree)	4 (high)	4 (high)	4 (high)	4 (high)
707	180042	Males	18-24	Bachelor's	On-campus	2 (low)	2 (low)	2 (low)	3 (neutral)	2 (disagree)	3 (neutral)	2 (disagree)	2 (disagree)	2 (low)	2 (low)	2 (low)	2 (low)
820	S1800026	Female	18-24	Bachelor's	On-campus	3 (medium)	2 (low)	2 (low)	3 (neutral)	1 (strongly disagree)	1 (strongly disagree)	1 (strongly disagree)	2 (disagree)	1 (very low)	1 (very low)	1 (very low)	2 (low)
946	S180001	Female	25-34	Masters	Hybrid (combination of traditional classroom experiences and digital course delivery)	2 (low)	2 (low)	2 (low)	2 (disagree)	3 (neutral)	4 (agree)	3 (neutral)	3 (neutral)	2 (low)	3 (medium)	2 (low)	3 (medium)
245	S180005	Female	18-24	Bachelor's	On-campus	3 (medium)	1 (very low)	3 (medium)	3 (neutral)	4 (agree)	4 (agree)	1 (strongly disagree)	4 (agree)	2 (low)	2 (low)	2 (low)	3 (medium)
