# Supplementary material for: Scholars180: An effective oral presentation assessment for optometry students
Source: PLoS One. 2023 Jul 24;18(7):e0289081. doi: 10.1371/journal.pone.0289081 (PMC10365299; doi:10.1371/journal.pone.0289081)
Supplement: S2 File — (XLSX) [file pone.0289081.s006.xlsx]

## Sheet: Sheet 1 - Post Survey Raw Data_
Post Survey Raw Data[47]
Progress	Q5	QID1	Q2	Q3	Q4	Q6#1_1	Q6#1_2	Q6#1_3	Q9#1_1	Q9#1_2	Q9#1_3	Q9#1_4	Q9#1_5	Q8#1_1	Q8#1_2	Q8#1_3	Q8#1_4	Q15#1_1	Q15#1_2	Q15#1_3	Q15#1_4	Q15#1_5	Q15#1_6	Q15#1_7
Progress	What is your unique ID number?	What gender do you identify as? - Selected Choice	How old are you?	What is your previous qualification?	What best describes your primary status as a student?	Knowledge about eye diseases - Please rate your level of agreement with each of the statements below - Rate your overall knowledge of most prevalent ocular diseases	Knowledge about eye diseases - Please rate your level of agreement with each of the statements below - Rate your knowledge of common treatment methods for various most prevalent eye conditions	Knowledge about eye diseases - Please rate your level of agreement with each of the statements below - Rate your diagnostic knowledge of eye conditions	Attitude and intention - Please rate your level of agreement with each of the statements below - The current assessment methods in general need improvement to better align with the unit outcomes	Attitude and intention - Please rate your level of agreement with each of the statements below - I am confident about the signs of common eye conditions	Attitude and intention - Please rate your level of agreement with each of the statements below - I am confident about the symptoms of common eye conditions	Attitude and intention - Please rate your level of agreement with each of the statements below - I am confident about the treatment options of common eye conditions	Attitude and intention - Please rate your level of agreement with each of the statements below - I am confident about when to manage or refer a patient with eye condition	Practice - Please rate your level of agreement with each of the statements below - Imagine you are on placement. As a student Optometrist, a patient with a chronic eye condition attends your clinic, how likely are you to appropriately manage the eye disease?	Practice - Please rate your level of agreement with each of the statements below - Imagine you are on placement. As a student Optometrist, a patient with an acute eye condition attends your clinic, how likely are you to appropriately manage the eye disease?	Practice - Please rate your level of agreement with each of the statements below - Imagine you are on placement. As a student Optometrist, a patient with severe eye condition attends your clinic, how likely are you to appropriately manage the eye disease?	Practice - Please rate your level of agreement with each of the statements below - Imagine you are on placement. As a student Optometrist, a patient with a minor eye condition attends your clinic, how likely are you to appropriately manage the eye disease?	Assignment organisation - Please rate your level of agreement with each of the statements below - Most of the presentations were visually appealing	Assignment organisation - Please rate your level of agreement with each of the statements below - The shared knowledge was relevant to my growth as a student	Assignment organisation - Please rate your level of agreement with each of the statements below - I understood most of the terminologies used in the oral presentations of my classmates	Assignment organisation - Please rate your level of agreement with each of the statements below - The content of the presentations met my expectations	Assignment organisation - Please rate your level of agreement with each of the statements below - I would recommend this assessment to examine future students	Assignment organisation - Please rate your level of agreement with each of the statements below - Overall, I was satisfied with the processes of the assignment	Assignment organisation - Please rate your level of agreement with each of the statements below - Overall, I was satisfied with the outcomes of the assignment
{"ImportId":"progress"}	{"ImportId":"QID5_TEXT"}	{"ImportId":"QID1"}	{"ImportId":"QID2"}	{"ImportId":"QID3"}	{"ImportId":"QID4"}	{"ImportId":"QID6#1_1"}	{"ImportId":"QID6#1_2"}	{"ImportId":"QID6#1_3"}	{"ImportId":"QID9#1_1"}	{"ImportId":"QID9#1_2"}	{"ImportId":"QID9#1_3"}	{"ImportId":"QID9#1_4"}	{"ImportId":"QID9#1_5"}	{"ImportId":"QID8#1_1"}	{"ImportId":"QID8#1_2"}	{"ImportId":"QID8#1_3"}	{"ImportId":"QID8#1_4"}	{"ImportId":"QID15#1_1"}	{"ImportId":"QID15#1_2"}	{"ImportId":"QID15#1_3"}	{"ImportId":"QID15#1_4"}	{"ImportId":"QID15#1_5"}	{"ImportId":"QID15#1_6"}	{"ImportId":"QID15#1_7"}
100	S180017	Female	18-24	Bachelor's	On-campus	4 (high)	4 (high)	4 (high)	2 (disagree)	4 (agree)	4 (agree)	4 (agree)	4 (agree)	3 (medium)	3 (medium)	3 (medium)	3 (medium)	5 (strongly agree)	5 (strongly agree)	4 (agree)	5 (strongly agree)	5 (strongly agree)	5 (strongly agree)	5 (strongly agree)
100	23	Female	18-24	Bachelor's	On-campus	3 (medium)	3 (medium)	3 (medium)	3 (neutral)	3 (neutral)	3 (neutral)	3 (neutral)	3 (neutral)	3 (medium)	3 (medium)	3 (medium)	4 (high)	4 (agree)	4 (agree)	4 (agree)	4 (agree)	4 (agree)	4 (agree)	4 (agree)
100	S180021	Males	25-34	Bachelor's (Honours)	On-campus	3 (medium)	3 (medium)	4 (high)	4 (agree)	3 (neutral)	3 (neutral)	2 (disagree)	3 (neutral)	2 (low)	2 (low)	2 (low)	2 (low)	2 (disagree)	3 (neutral)	4 (agree)	3 (neutral)	2 (disagree)	3 (neutral)	3 (neutral)
100	S180038	Female	18-24	Bachelor's	On-campus	3 (medium)	2 (low)	2 (low)	4 (agree)	3 (neutral)	3 (neutral)	2 (disagree)	2 (disagree)	2 (low)	2 (low)	2 (low)	2 (low)	4 (agree)	4 (agree)	4 (agree)	4 (agree)	4 (agree)	4 (agree)	4 (agree)
100	S180023	Female	18-24	Bachelor's	On-campus	4 (high)	4 (high)	4 (high)	3 (neutral)	5 (strongly agree)	4 (agree)	3 (neutral)	4 (agree)	3 (medium)	4 (high)	4 (high)	3 (medium)	4 (agree)	4 (agree)	4 (agree)	4 (agree)	4 (agree)	4 (agree)	4 (agree)
100	S180043	Female	18-24	Bachelor's	On-campus	3 (medium)	3 (medium)	2 (low)	3 (neutral)	4 (agree)	4 (agree)	4 (agree)	3 (neutral)	3 (medium)	3 (medium)	3 (medium)	3 (medium)	4 (agree)	4 (agree)	5 (strongly agree)	5 (strongly agree)	3 (neutral)	4 (agree)	4 (agree)
100	S180036	Female	18-24	Bachelor's	On-campus	3 (medium)	3 (medium)	2 (low)	2 (disagree)	4 (agree)	3 (neutral)	4 (agree)	4 (agree)	3 (medium)	3 (medium)	4 (high)	3 (medium)	4 (agree)	5 (strongly agree)	4 (agree)	4 (agree)	5 (strongly agree)	5 (strongly agree)	5 (strongly agree)
100	S180033	Female	18-24	Bachelor's	On-campus	4 (high)	4 (high)	3 (medium)	2 (disagree)	5 (strongly agree)	5 (strongly agree)	4 (agree)	4 (agree)	4 (high)	3 (medium)	4 (high)	5 (very high)	5 (strongly agree)	5 (strongly agree)	5 (strongly agree)	4 (agree)	5 (strongly agree)	5 (strongly agree)	5 (strongly agree)
100	S180024	Female	18-24	Bachelor's	On-campus	3 (medium)	3 (medium)	3 (medium)	3 (neutral)	4 (agree)	4 (agree)	4 (agree)	4 (agree)	3 (medium)	3 (medium)	3 (medium)	3 (medium)	4 (agree)	4 (agree)	4 (agree)	4 (agree)	4 (agree)	4 (agree)	4 (agree)
100	S180008	Female	18-24	Bachelor's	On-campus	3 (medium)	2 (low)	2 (low)	2 (disagree)	4 (agree)	4 (agree)	3 (neutral)	3 (neutral)	2 (low)	3 (medium)	3 (medium)	4 (high)	4 (agree)	4 (agree)	4 (agree)	4 (agree)	5 (strongly agree)	5 (strongly agree)	5 (strongly agree)
100	22252774	Female	18-24	Bachelor's	Hybrid (combination of traditional classroom experiences and digital course delivery)	4 (high)	4 (high)	4 (high)	3 (neutral)	4 (agree)	4 (agree)	4 (agree)	4 (agree)	3 (medium)	3 (medium)	3 (medium)	3 (medium)	4 (agree)	4 (agree)	4 (agree)	4 (agree)	4 (agree)	4 (agree)	4 (agree)
100	S180029	Female	18-24	Bachelor's	On-campus	4 (high)	4 (high)	4 (high)	3 (neutral)	4 (agree)	4 (agree)	4 (agree)	4 (agree)	4 (high)	4 (high)	4 (high)	4 (high)	3 (neutral)	5 (strongly agree)	5 (strongly agree)	5 (strongly agree)	5 (strongly agree)	5 (strongly agree)	5 (strongly agree)
100	S180032	Males	18-24	Bachelor's	On-campus	3 (medium)	4 (high)	4 (high)	2 (disagree)	4 (agree)	4 (agree)	4 (agree)	4 (agree)	3 (medium)	3 (medium)	3 (medium)	4 (high)	4 (agree)	4 (agree)	5 (strongly agree)	4 (agree)	5 (strongly agree)	5 (strongly agree)	5 (strongly agree)
100	S180030	Female	18-24	Bachelor's	On-campus	3 (medium)	3 (medium)	3 (medium)	2 (disagree)	4 (agree)	4 (agree)	4 (agree)	4 (agree)	3 (medium)	3 (medium)	2 (low)	3 (medium)	4 (agree)	4 (agree)	4 (agree)	4 (agree)	4 (agree)	4 (agree)	4 (agree)
100	S180012	Female	18-24	Bachelor's	On-campus	3 (medium)	2 (low)	3 (medium)	2 (disagree)	4 (agree)	4 (agree)	3 (neutral)	2 (disagree)	3 (medium)	2 (low)	2 (low)	4 (high)	4 (agree)	4 (agree)	4 (agree)	4 (agree)	5 (strongly agree)	4 (agree)	5 (strongly agree)
100	S180025	Female	18-24	Bachelor's	On-campus	3 (medium)	3 (medium)	3 (medium)	2 (disagree)	3 (neutral)	3 (neutral)	3 (neutral)	4 (agree)	3 (medium)	3 (medium)	3 (medium)	3 (medium)	4 (agree)	4 (agree)	4 (agree)	4 (agree)	4 (agree)	4 (agree)	4 (agree)
100	S180010	Female	18-24	Bachelor's	On-campus	4 (high)	4 (high)	4 (high)	3 (neutral)	4 (agree)	4 (agree)	4 (agree)	4 (agree)	4 (high)	4 (high)	4 (high)	4 (high)	5 (strongly agree)	5 (strongly agree)	5 (strongly agree)	5 (strongly agree)	5 (strongly agree)	5 (strongly agree)	5 (strongly agree)
100	S180005	Female	18-24	Bachelor's	On-campus	5 (very high)	5 (very high)	4 (high)	2 (disagree)	4 (agree)	4 (agree)	3 (neutral)	3 (neutral)	4 (high)	5 (very high)	4 (high)	4 (high)	4 (agree)	5 (strongly agree)	5 (strongly agree)	5 (strongly agree)	5 (strongly agree)	5 (strongly agree)	5 (strongly agree)
100	S180020	Female	18-24	Bachelor's	On-campus	3 (medium)	3 (medium)	4 (high)	2 (disagree)	4 (agree)	4 (agree)	3 (neutral)	4 (agree)	3 (medium)	3 (medium)	3 (medium)	3 (medium)	5 (strongly agree)	5 (strongly agree)	5 (strongly agree)	5 (strongly agree)	5 (strongly agree)	5 (strongly agree)	5 (strongly agree)
100	S180006	Female	25-34	Bachelor's	On-campus	4 (high)	3 (medium)	3 (medium)	3 (neutral)	3 (neutral)	3 (neutral)	3 (neutral)	3 (neutral)	3 (medium)	3 (medium)	3 (medium)	3 (medium)	5 (strongly agree)	5 (strongly agree)	5 (strongly agree)	5 (strongly agree)	3 (neutral)	3 (neutral)	3 (neutral)
100	21953698	Female	18-24	Bachelor's	On-campus	3 (medium)	3 (medium)	3 (medium)	4 (agree)	2 (disagree)	2 (disagree)	2 (disagree)	4 (agree)	2 (low)	3 (medium)	2 (low)	3 (medium)	4 (agree)	5 (strongly agree)	5 (strongly agree)	5 (strongly agree)	3 (neutral)	4 (agree)	4 (agree)
100	S180004	Female	25-34	Bachelor's	On-campus	3 (medium)	3 (medium)	2 (low)	4 (agree)	2 (disagree)	2 (disagree)	2 (disagree)	4 (agree)	2 (low)	3 (medium)	2 (low)	3 (medium)	5 (strongly agree)	4 (agree)	5 (strongly agree)	5 (strongly agree)	4 (agree)	4 (agree)	4 (agree)
100	S180016	Female	18-24	Bachelor's	On-campus	2 (low)	3 (medium)	3 (medium)	2 (disagree)	3 (neutral)	4 (agree)	3 (neutral)	3 (neutral)	1 (very low)	1 (very low)	2 (low)	3 (medium)	4 (agree)	4 (agree)	4 (agree)	4 (agree)	3 (neutral)	4 (agree)	4 (agree)
100	S180013	Males	18-24	Bachelor's	On-campus	3 (medium)	3 (medium)	3 (medium)	4 (agree)	4 (agree)	4 (agree)	4 (agree)	4 (agree)	3 (medium)	3 (medium)	3 (medium)	3 (medium)	4 (agree)	5 (strongly agree)	4 (agree)	4 (agree)	4 (agree)	4 (agree)	4 (agree)
100	22493155	Males	18-24	Bachelor's	On-campus	3 (medium)	3 (medium)	4 (high)	2 (disagree)	3 (neutral)	3 (neutral)	3 (neutral)	4 (agree)	2 (low)	4 (high)	4 (high)	4 (high)	5 (strongly agree)	5 (strongly agree)	5 (strongly agree)	5 (strongly agree)	3 (neutral)	5 (strongly agree)	5 (strongly agree)
100	S180031	Female	18-24	Bachelor's	On-campus	3 (medium)	3 (medium)	3 (medium)	3 (neutral)	4 (agree)	3 (neutral)	3 (neutral)	2 (disagree)	2 (low)	2 (low)	2 (low)	3 (medium)	5 (strongly agree)	5 (strongly agree)	4 (agree)	5 (strongly agree)	4 (agree)	4 (agree)	4 (agree)
100	S180043	Males	18-24	Bachelor's (Honours)	On-campus	3 (medium)	3 (medium)	3 (medium)	2 (disagree)	4 (agree)	4 (agree)	3 (neutral)	4 (agree)	3 (medium)	3 (medium)	3 (medium)	4 (high)	4 (agree)	4 (agree)	4 (agree)	4 (agree)	4 (agree)	4 (agree)	4 (agree)
100	S180035	Female	18-24	Bachelor's	On-campus	3 (medium)	3 (medium)	3 (medium)	3 (neutral)	3 (neutral)	3 (neutral)	3 (neutral)	4 (agree)	3 (medium)	3 (medium)	3 (medium)	4 (high)	4 (agree)	5 (strongly agree)	5 (strongly agree)	5 (strongly agree)	5 (strongly agree)	5 (strongly agree)	5 (strongly agree)
100	S180014	Female	18-24	Bachelor's	On-campus	3 (medium)	3 (medium)	3 (medium)	3 (neutral)	3 (neutral)	3 (neutral)	3 (neutral)	4 (agree)	2 (low)	3 (medium)	3 (medium)	3 (medium)	4 (agree)	3 (neutral)	4 (agree)	4 (agree)	4 (agree)	4 (agree)	4 (agree)
100	S180041	Female	25-34	Bachelor's	On-campus	3 (medium)	3 (medium)	3 (medium)	3 (neutral)	3 (neutral)	3 (neutral)	2 (disagree)	2 (disagree)	3 (medium)	3 (medium)	2 (low)	4 (high)	5 (strongly agree)	5 (strongly agree)	5 (strongly agree)	5 (strongly agree)	4 (agree)	4 (agree)	1 (strongly disagree)
100	S180040	Female	18-24	Bachelor's	On-campus	4 (high)	3 (medium)	4 (high)	3 (neutral)	5 (strongly agree)	4 (agree)	3 (neutral)	4 (agree)	3 (medium)	2 (low)	2 (low)	4 (high)	3 (neutral)	4 (agree)	4 (agree)	4 (agree)	4 (agree)	4 (agree)	4 (agree)
100	23164274	Males	18-24	Bachelor's	On-campus	4 (high)	5 (very high)	5 (very high)	3 (neutral)	4 (agree)	4 (agree)	3 (neutral)	4 (agree)	4 (high)	3 (medium)	3 (medium)	3 (medium)	5 (strongly agree)	5 (strongly agree)	4 (agree)	4 (agree)	4 (agree)	4 (agree)	4 (agree)
100	S180011	Female	18-24	Bachelor's	On-campus	4 (high)	4 (high)	4 (high)	4 (agree)	4 (agree)	4 (agree)	3 (neutral)	3 (neutral)	3 (medium)	3 (medium)	3 (medium)	4 (high)	4 (agree)	4 (agree)	4 (agree)	4 (agree)	4 (agree)	4 (agree)	4 (agree)
100	S180018	Female	18-24	Bachelor's	Hybrid (combination of traditional classroom experiences and digital course delivery)	4 (high)	4 (high)	4 (high)	4 (agree)	4 (agree)	4 (agree)	4 (agree)	3 (neutral)	3 (medium)	3 (medium)	3 (medium)	4 (high)	4 (agree)	4 (agree)	4 (agree)	4 (agree)	4 (agree)	4 (agree)	4 (agree)
100	S180028	Female	18-24	Bachelor's	On-campus	3 (medium)	3 (medium)	3 (medium)	3 (neutral)	3 (neutral)	3 (neutral)	2 (disagree)	3 (neutral)	2 (low)	2 (low)	3 (medium)	3 (medium)	5 (strongly agree)	5 (strongly agree)	4 (agree)	5 (strongly agree)	5 (strongly agree)	4 (agree)	4 (agree)
100	S180002	Female	25-34	Bachelor's (Honours)	On-campus	3 (medium)	3 (medium)	3 (medium)	2 (disagree)	4 (agree)	4 (agree)	4 (agree)	4 (agree)	3 (medium)	3 (medium)	2 (low)	4 (high)	4 (agree)	5 (strongly agree)	5 (strongly agree)	5 (strongly agree)	4 (agree)	4 (agree)	4 (agree)
100	S180015	Female	18-24	Bachelor's	On-campus	3 (medium)	2 (low)	2 (low)	4 (agree)	2 (disagree)	2 (disagree)	2 (disagree)	2 (disagree)	3 (medium)	3 (medium)	3 (medium)	3 (medium)	2 (disagree)	4 (agree)	4 (agree)	4 (agree)	3 (neutral)	3 (neutral)	3 (neutral)
100	S180019	Female	18-24	Bachelor's	On-campus	3 (medium)	3 (medium)	3 (medium)	3 (neutral)	4 (agree)	4 (agree)	3 (neutral)	3 (neutral)	3 (medium)	3 (medium)	3 (medium)	3 (medium)	4 (agree)	4 (agree)	5 (strongly agree)	4 (agree)	4 (agree)	4 (agree)	4 (agree)
100	s180003	Female	25-34	Bachelor's	On-campus	3 (medium)	2 (low)	3 (medium)	4 (agree)	3 (neutral)	3 (neutral)	3 (neutral)	5 (strongly agree)	2 (low)	2 (low)	2 (low)	2 (low)	4 (agree)	4 (agree)	4 (agree)	4 (agree)	3 (neutral)	3 (neutral)	3 (neutral)
100	23134848	Males	18-24	Bachelor's	On-campus	4 (high)	4 (high)	4 (high)		4 (agree)	4 (agree)	4 (agree)	4 (agree)	4 (high)	3 (medium)	3 (medium)	3 (medium)	4 (agree)	4 (agree)	4 (agree)	4 (agree)	4 (agree)	4 (agree)	4 (agree)
100	S180026	Female	18-24	Bachelor's	On-campus	3 (medium)	3 (medium)	3 (medium)	3 (neutral)	4 (agree)	3 (neutral)	3 (neutral)	4 (agree)	3 (medium)	4 (high)	3 (medium)	4 (high)	4 (agree)	5 (strongly agree)	5 (strongly agree)	4 (agree)	4 (agree)	4 (agree)	4 (agree)
